# Supplementary material for: A systematic review of the etiopathogenesis of Kienböck's disease and a critical appraisal of its recognition as an occupational disease related to hand-arm vibration
Source: BMC Musculoskelet Disord. 2012 Nov 21;13:225. doi: 10.1186/1471-2474-13-225 (PMC3559259; doi:10.1186/1471-2474-13-225)
Supplement: Additional file 1 — Appendix. List of analyzed literature with reference, level of evidence and discussed hypothesis (1: author supporting or acknowledging the discussed hypotheses, 2: author refuting the presented hypothesis). The numbers at the bottom represent the sum of articles supporting or acknowledging the discussed hypotheses. [file 1471-2474-13-225-S1.xls]

## Sheet: Tabelle1
Reference	Professional sector	Country	Number of workers	Number of KD cases among exposed	Control group	Diagnostic criteria	Anamnesis	Clinical examination	Exposition period	Confounding variables	Author's conclusion regarding a causal relationship
Decoulx P, 1957	underground workers	France	1 330	9	none	pa x-ray	none	yes	10, 13 and 13 years	5 with trauma anamnesis, 1 without exposition to vibrations	no
Roche,1961	underground workers	France	250	2	none	not specified	partially interviewed	partially	not specified	not specified	no
Kumlin, 1973	chain saw worker	Finland	35	1	age-matched from the radiological archives	pa and lat. x-ray	not specified	not specified	not specified	not specified	yes
Horváth, 1973	chain saw worker	Hungary	450	6	450 age-matched	pa x-ray	none	none	5, 7, 8 and 9 years	2 out of 6 with trauma anamnesis	yes
Laitinen, 1974	chain saw worker	Finland	359	7	none	pa x-ray	questionnaire	none	not specified	not specified	yes
Suzuki, 1978	chain saw worker	Japan	580	0	90 forestry workers	pa and lat. x-ray	none	none	not specified	not specified	no
Härkönen, 1984	chain saw worker	Finland	279	3	178 peat bog workers	pa x-ray	Interview	yes	on average 10.4 years	4 out of 5 with trauma anamnesis	no
Total:			1953	28
